# Supplementary material for: Linkage map construction and QTL mapping for morphological traits in Ipomoea trifida, a diploid sweetpotato relative
Source: Plant Genome. 2025 Sep 18;18(3):e70106. doi: 10.1002/tpg2.70106 (PMC12445336; doi:10.1002/tpg2.70106)
Supplement: Supplementary file 1 — Supplementary Material [file TPG2-18-e70106-s003.xlsx]

## Sheet: Template for submission
Variable ID	Variable name	Variable synonyms	Context of use	Growth stage	Institution	Scientist	Trait ID	Trait name	Trait class	Trait description	Trait synonyms	Main trait abbreviation	Entity	Attribute	Method ID	Method name	Method class	Method description	Scale ID	Scale name	Scale class	Decimal places	Lower limit	Scale Xref	Category 1	Category 2	Category 3	Category 4	Category 5	Category 6	Category 7	Category 8	Category 9	Category 10
CO_331:0000161	LfOut_Et_1to7	LEAFSHAP1	Characterizing stocks	Root growing (RG)	CIP, FAO, IPGRI	Z. Huaman	CO_331:0000019	Leaf general outline	Morphological	The general outline of the leaf		LfOut	Leaf	General outline	CO_331:0000020	Visual estimation - Leaf general outline method	Estimation	Observe the leaf general outline and rate it. Described from leaves located in the middle section of the vine	CO_331:0000021	LfOut 7 pt. scale	Ordinal			Huaman1991:Def_4.1.7.1	1 = Rounded	2 = Reniform (kidney-shaped)	3 = Chordate (heart-shaped)	4 = Triangular	5 = Hastate	6 = Lobed	7 = Almost divided
CO_331:0000162	LfLbT_Et_0to9	LEAFSHAP2	Characterizing stocks	Root growing (RG)	CIP, FAO, IPGRI	Z. Huaman	CO_331:0000022	Leaf lobe type	Morphological	The type of the leaf lobe		LfLbT	Leaf lobe	Type	CO_331:0000023	Visual estimation - leaf lobe type	Estimation	Observe the leaf lobe type and rate it. Described from leaves located in the middle section of the vine	CO_331:0000024	LfLbT 6 pt. scale	Ordinal			Huaman1991:Def_4.1.7.2	0 = No lateral lobes (entire)	1 = Very slight (teeth)	3 = Slight	5 = Moderate	7 = Deep	9 = Very deep
CO_331:0000163	LfLbN_Et_1to9	LEAFSHAP3	Characterizing stocks	Root growing (RG)	CIP, FAO, IPGRI	Z. Huaman	CO_331:0000025	Leaf lobe number	Morphological	The number of the leaf lobes		LfLbN	Leaf lobe	Number	CO_331:0000026	Counting - Leaf lobe number	Counting	Count the number of leaf lobes and rate it. Described from leaves located in the middle section of the vine	CO_331:0000027	LfLbN 5 pt. scale	Ordinal			Huaman1991:Def_4.1.7.3	1 = 1 Lobe	3 = 3 Lobes	5 = 5 Lobes	7 = 7 Lobes	9 = 9 Lobes
CO_331:0000164	LfLCS_Et_0to9	LEAFSHAP4	Characterizing stocks	Root growing (RG)	CIP, FAO, IPGRI	Z. Huaman	CO_331:0000028	Leaf central lobe shape	Morphological	The shape of the central leaf lobe		LfLCS	Central leaf lobe	Shape	CO_331:0000029	Visual estimation - Leaf central lobe shape	Estimation	Observe the leaf central lobe shape and rate it. Described from leaves located in the middle section of the vine	CO_331:0000030	LfLCS 10 pt. scale	Ordinal			Huaman1991:Def_4.1.7.4	0 = Absent	1 = Toothed	2 = Triangular	3 = Semi-circular	4 = Semi-elliptic	5 = Elliptic	6 = Lanceolate	7 = Oblanceolate	8 = Linear (broad)	9 = Linear (narrow)
CO_331:0000803	PtLvs_Ct_perplant	LEFTPP	Evaluation in Trials	Root growing (RG)	CIP	D. Gemenet	CO_331:0000436	Leaf number per plant	Morphological	The number per plant of the leafs		PtLvs	Leaf	Number per plant	CO_331:0000555	Counting - Leaf number per plant	Counting	Count leaf number per plant and record it	CO_331:0000673	PtLvs	Numerical	2.0	0.0	CIP2016
CO_331:0001033	PtTyp_Ms_cm	PLANTH	Characterizing stocks	Emergency (EE)	CIP	T. Carey	CO_331:0001062	Plant height	Morphological	The height of the plant	Main vine length	Ptlng	Plant	Height	CO_331:0002013	Measurement - Main vine length method	Measurement	Measure the main vine length and record it	CO_331:0000950	cm	Numerical	2.0	0.0	CIP
CO_331:0000160	VnInD_Et_1to9	VINDIA	Characterizing stocks	Root growing (RG)	CIP, FAO, IPGRI	Z. Huaman	CO_331:0000157	Vine internode diameter	Morphological	The diameter of the vine internode		VnInD	Vine internode	Diameter	CO_331:0000158	Measurement - Vine internode diameter	Measurement	Measure vine internode diameter and rate it. Average expression of at least three internodes located in the middle section of the vine	CO_331:0002031	mm	Ordinal			Huaman1991:Def_4.1.4.2	1 = Very thin (<4 mm)	3 = Thin (4-6 mm)	5 = Intermediate (7-9 mm)	7 = Thick (10-12 mm)	9 = Very thick (>12 mm)
