# Supplementary material for: Linkage map construction and QTL mapping for morphological traits in Ipomoea trifida, a diploid sweetpotato relative
Source: Plant Genome. 2025 Sep 18;18(3):e70106. doi: 10.1002/tpg2.70106 (PMC12445336; doi:10.1002/tpg2.70106)
Supplement: Supplementary file 2 — Supplementary Material [file TPG2-18-e70106-s002.xlsx]

## Sheet: Chr03
Start	End	Type	Name	Note	id/alias	Source
2194111	2198334	mRNA	itf03g03920.t1	O-fucosyltransferase family protein	itf03g03920.t1	gt4sp_hc_repr
2206849	2200395	mRNA	itf03g03930.t1	MSCS-like	itf03g03930.t1	gt4sp_hc_repr
2208235	2210839	mRNA	itf03g03940.t1	Haloacid dehalogenase-like hydrolase (HAD) superfamily protein	itf03g03940.t1	gt4sp_hc_repr
2216472	2215487	mRNA	itf03g03950.t1	conserved hypothetical protein	itf03g03950.t1	gt4sp_hc_repr
2223243	2224767	mRNA	itf03g03960.t1	conserved hypothetical protein	itf03g03960.t1	gt4sp_hc_repr
2231717	2227366	mRNA	itf03g03970.t1	SGT1 protein domain containing protein	itf03g03970.t1	gt4sp_hc_repr
2235293	2232699	mRNA	itf03g03980.t4	mitochondrial ribosomal protein L51/S25/CI-B8 family protein	itf03g03980.t4	gt4sp_hc_repr
2238535	2243903	mRNA	itf03g03990.t1	Xanthine/uracil permease family protein	itf03g03990.t1	gt4sp_hc_repr
2247234	2243772	mRNA	itf03g04000.t2	U-box domain-containing protein kinase family protein	itf03g04000.t2	gt4sp_hc_repr
2264316	2268503	mRNA	itf03g04010.t1	AINTEGUMENTA-like	itf03g04010.t1	gt4sp_hc_repr
2276935	2276109	mRNA	itf03g04020.t1	Tetratricopeptide repeat (TPR)-like superfamily protein	itf03g04020.t1	gt4sp_hc_repr
2281578	2277401	mRNA	itf03g04030.t1	Protein kinase superfamily protein	itf03g04030.t1	gt4sp_hc_repr
2289120	2294407	mRNA	itf03g04040.t1	conserved hypothetical protein	itf03g04040.t1	gt4sp_hc_repr
2297939	2294439	mRNA	itf03g04050.t1	hypothetical protein	itf03g04050.t1	gt4sp_hc_repr
2300566	2305121	mRNA	itf03g04060.t1	conserved hypothetical protein	itf03g04060.t1	gt4sp_hc_repr
2305909	2307372	mRNA	itf03g04070.t1	UDP-Glycosyltransferase superfamily protein	itf03g04070.t1	gt4sp_hc_repr
2315659	2317869	mRNA	itf03g04090.t1	UDP-Glycosyltransferase superfamily protein	itf03g04090.t1	gt4sp_hc_repr
2323663	2322121	mRNA	itf03g04100.t1	UDP-Glycosyltransferase superfamily protein	itf03g04100.t1	gt4sp_hc_repr
2328518	2327037	mRNA	itf03g04110.t1	UDP-Glycosyltransferase superfamily protein	itf03g04110.t1	gt4sp_hc_repr
2333020	2334511	mRNA	itf03g04120.t1	RNA-binding KH domain-containing protein	itf03g04120.t1	gt4sp_hc_repr
2338785	2334522	mRNA	itf03g04130.t1	Exostosin family protein	itf03g04130.t1	gt4sp_hc_repr
2342384	2339555	mRNA	itf03g04140.t1	tRNA/rRNA methyltransferase (SpoU) family protein	itf03g04140.t1	gt4sp_hc_repr
2343172	2349342	mRNA	itf03g04150.t1	Di-glucose binding protein with Kinesin motor domain	itf03g04150.t1	gt4sp_hc_repr
2356888	2355698	mRNA	itf03g04160.t1	Dof-type zinc finger DNA-binding family protein	itf03g04160.t1	gt4sp_hc_repr
2363907	2366975	mRNA	itf03g04170.t1	Paxneb protein-related	itf03g04170.t1	gt4sp_hc_repr
2370370	2367468	mRNA	itf03g04180.t1	elicitor-activated gene 3-1	itf03g04180.t1	gt4sp_hc_repr
2374996	2372832	mRNA	itf03g04190.t1	cinnamyl alcohol dehydrogenase	itf03g04190.t1	gt4sp_hc_repr
2381958	2381004	mRNA	itf03g04200.t1	elicitor-activated gene 3-2	itf03g04200.t1	gt4sp_hc_repr
2387680	2385234	mRNA	itf03g04210.t1	elicitor-activated gene 3-1	itf03g04210.t1	gt4sp_hc_repr
2397145	2395069	mRNA	itf03g04220.t1	elicitor-activated gene 3-1	itf03g04220.t1	gt4sp_hc_repr
2402948	2400934	mRNA	itf03g04230.t1	cinnamyl alcohol dehydrogenase	itf03g04230.t1	gt4sp_hc_repr
2407724	2406146	mRNA	itf03g04240.t1	elicitor-activated gene 3-2	itf03g04240.t1	gt4sp_hc_repr
2418302	2412162	mRNA	itf03g04250.t3	elicitor-activated gene 3-2	itf03g04250.t3	gt4sp_hc_repr
2423708	2421845	mRNA	itf03g04260.t1	elicitor-activated gene 3-2	itf03g04260.t1	gt4sp_hc_repr
2429705	2427505	mRNA	itf03g04270.t1	elicitor-activated gene 3-2	itf03g04270.t1	gt4sp_hc_repr
2436766	2434594	mRNA	itf03g04280.t1	elicitor-activated gene 3-2	itf03g04280.t1	gt4sp_hc_repr
2439675	2438266	mRNA	itf03g04290.t1	elicitor-activated gene 3-2	itf03g04290.t1	gt4sp_hc_repr
2442719	2440478	mRNA	itf03g04300.t1	elicitor-activated gene 3-2	itf03g04300.t1	gt4sp_hc_repr
2447720	2449578	mRNA	itf03g04310.t1	elicitor-activated gene 3-2	itf03g04310.t1	gt4sp_hc_repr
2459813	2457777	mRNA	itf03g04330.t1	Concanavalin A-like lectin protein kinase family protein	itf03g04330.t1	gt4sp_hc_repr
2477999	2480521	mRNA	itf03g04340.t1	GRAS family transcription factor family protein	itf03g04340.t1	gt4sp_hc_repr
2488568	2487977	mRNA	itf03g04350.t1	geranylgeranyl pyrophosphate synthase	itf03g04350.t1	gt4sp_hc_repr
2489241	2488759	mRNA	itf03g04360.t1	geranylgeranyl pyrophosphate synthase	itf03g04360.t1	gt4sp_hc_repr
2493813	2492499	mRNA	itf03g04380.t1	geranylgeranyl pyrophosphate synthase	itf03g04380.t1	gt4sp_hc_repr
2498356	2501822	mRNA	itf03g04400.t1	DNA-binding storekeeper protein-related transcriptional regulator	itf03g04400.t1	gt4sp_hc_repr
2501844	2503412	mRNA	itf03g04410.t1	high mobility group A	itf03g04410.t1	gt4sp_hc_repr
2509245	2513478	mRNA	itf03g04420.t1	ALWAYS EARLY	itf03g04420.t1	gt4sp_hc_repr
2517306	2513584	mRNA	itf03g04430.t1	alpha/beta-Hydrolases superfamily protein	itf03g04430.t1	gt4sp_hc_repr
2520076	2522298	mRNA	itf03g04440.t1	SGNH hydrolase-type esterase superfamily protein	itf03g04440.t1	gt4sp_hc_repr
2525736	2522532	mRNA	itf03g04450.t1	O-Glycosyl hydrolases family 17 protein	itf03g04450.t1	gt4sp_hc_repr
2528792	2536178	mRNA	itf03g04460.t1	conserved hypothetical protein	itf03g04460.t1	gt4sp_hc_repr
2557794	2556112	mRNA	itf03g04470.t1	myb domain protein	itf03g04470.t1	gt4sp_hc_repr
2560805	2560450	mRNA	itf03g04480.t1	hypothetical protein	itf03g04480.t1	gt4sp_hc_repr
2573458	2576165	mRNA	itf03g04490.t1	ADP-ribosylation factor-like A1A	itf03g04490.t1	gt4sp_hc_repr
2579401	2577404	mRNA	itf03g04500.t1	TIFY domain/Divergent CCT motif family protein	itf03g04500.t1	gt4sp_hc_repr
2591366	2588767	mRNA	itf03g04510.t1	receptor-like kinase	itf03g04510.t1	gt4sp_hc_repr
2595123	2596353	mRNA	itf03g04520.t1	DUF3148 domain containing protein	itf03g04520.t1	gt4sp_hc_repr
2599279	2598291	mRNA	itf03g04530.t1	conserved hypothetical protein	itf03g04530.t1	gt4sp_hc_repr
2615988	2607325	mRNA	itf03g04540.t1	ARM repeat superfamily protein	itf03g04540.t1	gt4sp_hc_repr
2624383	2628432	mRNA	itf03g04550.t1	glutamine synthase clone R1	itf03g04550.t1	gt4sp_hc_repr
2631951	2642702	mRNA	itf03g04560.t2	Tetratricopeptide repeat (TPR)-like superfamily protein	itf03g04560.t2	gt4sp_hc_repr
2643789	2644846	mRNA	itf03g04570.t1	hypothetical protein	itf03g04570.t1	gt4sp_hc_repr
2647498	2647887	mRNA	itf03g04580.t1	Pentatricopeptide repeat (PPR) superfamily protein	itf03g04580.t1	gt4sp_hc_repr
2659689	2658005	mRNA	itf03g04590.t1	Eukaryotic aspartyl protease family protein	itf03g04590.t1	gt4sp_hc_repr
2680228	2685905	mRNA	itf03g04620.t1	carbon-sulfur lyases	itf03g04620.t1	gt4sp_hc_repr
2689029	2697849	mRNA	itf03g04630.t1	STELAR K+ outward rectifier	itf03g04630.t1	gt4sp_hc_repr
2699019	2701301	mRNA	itf03g04640.t1	RING/FYVE/PHD zinc finger superfamily protein	itf03g04640.t1	gt4sp_hc_repr
2703234	2702038	mRNA	itf03g04650.t1	Probable methyltransferase PMT21	itf03g04650.t1	gt4sp_hc_repr
2708943	2707194	mRNA	itf03g04660.t1	ARM repeat superfamily protein	itf03g04660.t1	gt4sp_hc_repr
2727817	2722785	mRNA	itf03g04670.t1	transmembrane kinase	itf03g04670.t1	gt4sp_hc_repr
2736303	2736818	mRNA	itf03g04680.t1	ethylene-responsive element binding factor	itf03g04680.t1	gt4sp_hc_repr
2738198	2737329	mRNA	itf03g04690.t1	ribosomal protein large subunit 16A	itf03g04690.t1	gt4sp_hc_repr
2742194	2738912	mRNA	itf03g04700.t1	transmembrane kinase	itf03g04700.t1	gt4sp_hc_repr
2752901	2751681	mRNA	itf03g04710.t1	transmembrane kinase	itf03g04710.t1	gt4sp_hc_repr
2763206	2763640	mRNA	itf03g04720.t1	ethylene-responsive element binding factor	itf03g04720.t1	gt4sp_hc_repr

## Sheet: Chr10
Start	End	Type	Name	Note	id/alias	Source
18060989	18064575	mRNA	itf10g15570.t1	conserved hypothetical protein	itf10g15570.t1	gt4sp_hc_repr
18065856	18064582	mRNA	itf10g15580.t1	Acyl-coenzyme A:6-aminopenicillanic acid acyl-transferase domain containing protein	itf10g15580.t1	gt4sp_hc_repr
18072483	18073184	mRNA	itf10g15590.t1	Protein of unknown function (DUF1191)	itf10g15590.t1	gt4sp_hc_repr
18079438	18073708	mRNA	itf10g15600.t1	multidrug resistance-associated protein	itf10g15600.t1	gt4sp_hc_repr
18094383	18101476	mRNA	itf10g15610.t1	Galactosyltransferase family protein	itf10g15610.t1	gt4sp_hc_repr
18109208	18111301	mRNA	itf10g15620.t1	Leucine-rich repeat protein kinase family protein	itf10g15620.t1	gt4sp_hc_repr
18113547	18112932	mRNA	itf10g15630.t1	hypothetical protein	itf10g15630.t1	gt4sp_hc_repr
18117597	18116664	mRNA	itf10g15640.t1	RWP-RK domain-containing protein	itf10g15640.t1	gt4sp_hc_repr
18127771	18128618	mRNA	itf10g15650.t1	tryptophan biosynthesis	itf10g15650.t1	gt4sp_hc_repr
18132988	18137534	mRNA	itf10g15660.t1	ubiquitin-conjugating enzyme	itf10g15660.t1	gt4sp_hc_repr
18157016	18162469	mRNA	itf10g15680.t1	O-acetylserine (thiol) lyase B	itf10g15680.t1	gt4sp_hc_repr
18187968	18193570	mRNA	itf10g15690.t1	CCT motif family protein	itf10g15690.t1	gt4sp_hc_repr
18208891	18210077	mRNA	itf10g15700.t1	cytokinin response factor	itf10g15700.t1	gt4sp_hc_repr
18228030	18227210	mRNA	itf10g15730.t1	arabinogalactan protein	itf10g15730.t1	gt4sp_hc_repr
18233013	18233880	mRNA	itf10g15740.t1	HCP-like superfamily protein with MYND-type zinc finger	itf10g15740.t1	gt4sp_hc_repr
18235171	18238095	mRNA	itf10g15750.t1	Protein kinase family protein	itf10g15750.t1	gt4sp_hc_repr
18241989	18238962	mRNA	itf10g15760.t1	conserved hypothetical protein	itf10g15760.t1	gt4sp_hc_repr
18268294	18269300	mRNA	itf10g15790.t1	RING-H2 finger C2A	itf10g15790.t1	gt4sp_hc_repr
18278751	18281292	mRNA	itf10g15810.t1	Nucleotide-diphospho-sugar transferase family protein	itf10g15810.t1	gt4sp_hc_repr
18289711	18288587	mRNA	itf10g15830.t1	DNAJ homologue	itf10g15830.t1	gt4sp_hc_repr
18309174	18297586	mRNA	itf10g15840.t1	TRICHOME BIREFRINGENCE-LIKE	itf10g15840.t1	gt4sp_hc_repr
18321690	18317701	mRNA	itf10g15860.t1	Protein of unknown function (DUF3133)	itf10g15860.t1	gt4sp_hc_repr
18332061	18331526	mRNA	itf10g15870.t1	conserved hypothetical protein	itf10g15870.t1	gt4sp_hc_repr
18341980	18343123	mRNA	itf10g15880.t1	hypothetical protein	itf10g15880.t1	gt4sp_hc_repr
18347441	18351627	mRNA	itf10g15890.t1	adenine nucleotide transporter	itf10g15890.t1	gt4sp_hc_repr
18353386	18356944	mRNA	itf10g15900.t1	hypothetical protein	itf10g15900.t1	gt4sp_hc_repr
18354066	18353456	mRNA	itf10g15910.t1	hypothetical protein	itf10g15910.t1	gt4sp_hc_repr
18358787	18361256	mRNA	itf10g15920.t1	hypothetical protein	itf10g15920.t1	gt4sp_hc_repr
18371745	18370749	mRNA	itf10g15940.t1	conserved hypothetical protein	itf10g15940.t1	gt4sp_hc_repr
18373808	18377241	mRNA	itf10g15950.t2	Ribosomal protein L14p/L23e family protein	itf10g15950.t2	gt4sp_hc_repr
18385329	18387900	mRNA	itf10g15980.t1	HMG (high mobility group) box protein	itf10g15980.t1	gt4sp_hc_repr
18389260	18389709	mRNA	itf10g15990.t1	AGAMOUS-like	itf10g15990.t1	gt4sp_hc_repr
18391569	18389758	mRNA	itf10g16000.t1	WRKY family transcription factor	itf10g16000.t1	gt4sp_hc_repr
18398989	18399693	mRNA	itf10g16010.t1	hypothetical protein	itf10g16010.t1	gt4sp_hc_repr
18403188	18400498	mRNA	itf10g16020.t1	alpha/beta-Hydrolases superfamily protein	itf10g16020.t1	gt4sp_hc_repr
18404408	18404898	mRNA	itf10g16030.t1	Putative glycosyl hydrolase of unknown function (DUF1680)	itf10g16030.t1	gt4sp_hc_repr
18407842	18406359	mRNA	itf10g16040.t1	Leucine-rich repeat protein kinase family protein	itf10g16040.t1	gt4sp_hc_repr
18415633	18416584	mRNA	itf10g16050.t1	hypothetical protein	itf10g16050.t1	gt4sp_hc_repr
18425467	18424041	mRNA	itf10g16060.t1	Integrase-type DNA-binding superfamily protein	itf10g16060.t1	gt4sp_hc_repr
18460542	18466313	mRNA	itf10g16080.t1	glycosyl hydrolase 9C2	itf10g16080.t1	gt4sp_hc_repr
18475026	18466962	mRNA	itf10g16090.t1	AMP-dependent synthetase and ligase family protein	itf10g16090.t1	gt4sp_hc_repr
18477039	18482594	mRNA	itf10g16100.t1	PHD finger protein-related	itf10g16100.t1	gt4sp_hc_repr
18486889	18487167	mRNA	itf10g16110.t1	hypothetical protein	itf10g16110.t1	gt4sp_hc_repr
18492226	18491655	mRNA	itf10g16120.t1	hypothetical protein	itf10g16120.t1	gt4sp_hc_repr
18497971	18504605	mRNA	itf10g16130.t3	DEAD-box ATP-dependent RNA helicase	itf10g16130.t3	gt4sp_hc_repr
18510790	18512805	mRNA	itf10g16140.t1	Nucleoside diphosphate kinase family protein	itf10g16140.t1	gt4sp_hc_repr
18515904	18521156	mRNA	itf10g16160.t1	conserved hypothetical protein	itf10g16160.t1	gt4sp_hc_repr
18523292	18528188	mRNA	itf10g16170.t1	conserved hypothetical protein	itf10g16170.t1	gt4sp_hc_repr
18534672	18540251	mRNA	itf10g16180.t1	Pentatricopeptide repeat (PPR) superfamily protein	itf10g16180.t1	gt4sp_hc_repr
18541039	18545546	mRNA	itf10g16190.t1	UDP-D-glucose/UDP-D-galactose 4-epimerase	itf10g16190.t1	gt4sp_hc_repr
18554209	18557137	mRNA	itf10g16200.t2	alpha/beta-Hydrolases superfamily protein	itf10g16200.t2	gt4sp_hc_repr
18559727	18557087	mRNA	itf10g16210.t2	Calcium-binding EF-hand family protein	itf10g16210.t2	gt4sp_hc_repr
18562333	18564513	mRNA	itf10g16220.t1	Nuclear transport factor 2 (NTF2) family protein	itf10g16220.t1	gt4sp_hc_repr
18564586	18566646	mRNA	itf10g16230.t1	conserved hypothetical protein	itf10g16230.t1	gt4sp_hc_repr
18573828	18571175	mRNA	itf10g16240.t1	DCD (Development and Cell Death) domain protein	itf10g16240.t1	gt4sp_hc_repr
18580993	18584983	mRNA	itf10g16250.t1	3-ketoacyl-acyl carrier protein synthase I	itf10g16250.t1	gt4sp_hc_repr
18600817	18605381	mRNA	itf10g16260.t1	auxin response factor	itf10g16260.t1	gt4sp_hc_repr
18610132	18607459	mRNA	itf10g16270.t1	Translation elongation factor EF1B/ribosomal protein S6 family protein	itf10g16270.t1	gt4sp_hc_repr
18632056	18636241	mRNA	itf10g16290.t1	NIN-like protein	itf10g16290.t1	gt4sp_hc_repr
18639432	18636577	mRNA	itf10g16300.t1	Tetratricopeptide repeat (TPR)-like superfamily protein	itf10g16300.t1	gt4sp_hc_repr
18644649	18640702	mRNA	itf10g16310.t1	beta-amylase	itf10g16310.t1	gt4sp_hc_repr
18651286	18645301	mRNA	itf10g16320.t2	carbon-nitrogen hydrolase family protein	itf10g16320.t2	gt4sp_hc_repr
18668727	18671142	mRNA	itf10g16330.t1	NAD(P)-binding Rossmann-fold superfamily protein	itf10g16330.t1	gt4sp_hc_repr
18679264	18677936	mRNA	itf10g16340.t1	myb domain protein	itf10g16340.t1	gt4sp_hc_repr
18695169	18693258	mRNA	itf10g16350.t1	myb domain protein	itf10g16350.t1	gt4sp_hc_repr
18724884	18721426	mRNA	itf10g16360.t1	Transducin/WD40 repeat-like superfamily protein	itf10g16360.t1	gt4sp_hc_repr
18747382	18751063	mRNA	itf10g16370.t1	Serine/threonine-protein kinase WNK (With No Lysine)-related	itf10g16370.t1	gt4sp_hc_repr
18753556	18755566	mRNA	itf10g16380.t1	Aluminium activated malate transporter family protein	itf10g16380.t1	gt4sp_hc_repr
18757235	18761626	mRNA	itf10g16390.t2	HIT-type Zinc finger family protein	itf10g16390.t2	gt4sp_hc_repr
18762853	18766346	mRNA	itf10g16400.t1	with no lysine (K) kinase	itf10g16400.t1	gt4sp_hc_repr
18768070	18766844	mRNA	itf10g16410.t1	Yippee family putative zinc-binding protein	itf10g16410.t1	gt4sp_hc_repr
18778236	18781368	mRNA	itf10g16420.t1	oligopeptide transporter	itf10g16420.t1	gt4sp_hc_repr
18783947	18788003	mRNA	itf10g16430.t1	oligopeptide transporter	itf10g16430.t1	gt4sp_hc_repr
18789282	18788483	mRNA	itf10g16440.t1	early nodulin-like protein	itf10g16440.t1	gt4sp_hc_repr
18789870	18791238	mRNA	itf10g16450.t1	conserved hypothetical protein	itf10g16450.t1	gt4sp_hc_repr
18794960	18791607	mRNA	itf10g16460.t1	P-loop containing nucleoside triphosphate hydrolases superfamily protein	itf10g16460.t1	gt4sp_hc_repr
18796249	18795506	mRNA	itf10g16470.t1	conserved hypothetical protein	itf10g16470.t1	gt4sp_hc_repr
18798731	18800876	mRNA	itf10g16480.t1	Ubiquitin supergroup;Ribosomal protein L40e	itf10g16480.t1	gt4sp_hc_repr
18818514	18814757	mRNA	itf10g16490.t1	alpha/beta-Hydrolases superfamily protein	itf10g16490.t1	gt4sp_hc_repr
18829441	18835250	mRNA	itf10g16500.t1	GDSL-like Lipase/Acylhydrolase superfamily protein	itf10g16500.t1	gt4sp_hc_repr
18837589	18840379	mRNA	itf10g16510.t1	conserved hypothetical protein	itf10g16510.t1	gt4sp_hc_repr
18846642	18849032	mRNA	itf10g16520.t1	glycosyl hydrolase 9B13	itf10g16520.t1	gt4sp_hc_repr
18855856	18857864	mRNA	itf10g16530.t1	growth-regulating factor	itf10g16530.t1	gt4sp_hc_repr
18868073	18865648	mRNA	itf10g16540.t1	NAC (No Apical Meristem) domain transcriptional regulator superfamily protein	itf10g16540.t1	gt4sp_hc_repr
18884011	18881148	mRNA	itf10g16550.t1	Actin binding Calponin homology (CH) domain-containing protein	itf10g16550.t1	gt4sp_hc_repr
18889665	18888692	mRNA	itf10g16560.t1	DUF4228 domain containing protein	itf10g16560.t1	gt4sp_hc_repr
18896084	18898947	mRNA	itf10g16570.t1	GroES-like zinc-binding dehydrogenase family protein	itf10g16570.t1	gt4sp_hc_repr
18903392	18900057	mRNA	itf10g16580.t3	CTC-interacting domain	itf10g16580.t3	gt4sp_hc_repr
18907650	18913751	mRNA	itf10g16600.t1	RING/FYVE/PHD zinc finger superfamily protein	itf10g16600.t1	gt4sp_hc_repr
18915747	18913654	mRNA	itf10g16610.t1	Glycosyl hydrolase superfamily protein	itf10g16610.t1	gt4sp_hc_repr
18921513	18921169	mRNA	itf10g16620.t1	conserved hypothetical protein	itf10g16620.t1	gt4sp_hc_repr
18924589	18922068	mRNA	itf10g16630.t1	Polyketide cyclase/dehydrase and lipid transport superfamily protein	itf10g16630.t1	gt4sp_hc_repr
18927737	18928012	mRNA	itf10g16640.t1	phenylalanine ammonia-lyase	itf10g16640.t1	gt4sp_hc_repr
18937623	18932631	mRNA	itf10g16650.t1	Galactosyltransferase family protein	itf10g16650.t1	gt4sp_hc_repr
18946905	18947670	mRNA	itf10g16670.t1	brassinosteroid-responsive RING-H2	itf10g16670.t1	gt4sp_hc_repr
18951516	18954393	mRNA	itf10g16680.t1	plastid ribosomal protein l11	itf10g16680.t1	gt4sp_hc_repr
18960202	18963502	mRNA	itf10g16690.t1	zinc transporter of Arabidopsis thaliana	itf10g16690.t1	gt4sp_hc_repr
18964548	18966064	mRNA	itf10g16700.t1	pyrophosphorylase	itf10g16700.t1	gt4sp_hc_repr
18983530	18985038	mRNA	itf10g16710.t1	AP2/B3-like transcriptional factor family protein	itf10g16710.t1	gt4sp_hc_repr
19000867	18996440	mRNA	itf10g16720.t1	NAC	itf10g16720.t1	gt4sp_hc_repr
19014441	19024517	mRNA	itf10g16750.t2	Nucleoporin autopeptidase	itf10g16750.t2	gt4sp_hc_repr
19030969	19026755	mRNA	itf10g16760.t1	S-adenosyl-L-methionine-dependent methyltransferases superfamily protein	itf10g16760.t1	gt4sp_hc_repr
19043220	19045590	mRNA	itf10g16770.t1	NOD26-like intrinsic protein 5;1	itf10g16770.t1	gt4sp_hc_repr
19047744	19052413	mRNA	itf10g16780.t1	Coproporphyrinogen III oxidase	itf10g16780.t1	gt4sp_hc_repr
19057737	19050858	mRNA	itf10g16790.t1	CTP synthase family protein	itf10g16790.t1	gt4sp_hc_repr
19101086	19104392	mRNA	itf10g16800.t1	Leucine-rich receptor-like protein kinase family protein	itf10g16800.t1	gt4sp_hc_repr
19110758	19109003	mRNA	itf10g16810.t1	plasma-membrane associated cation-binding protein	itf10g16810.t1	gt4sp_hc_repr
19120698	19118637	mRNA	itf10g16820.t1	Domain of unknown function (DUF23)	itf10g16820.t1	gt4sp_hc_repr
19133849	19130507	mRNA	itf10g16830.t1	RING/U-box superfamily protein	itf10g16830.t1	gt4sp_hc_repr
19137151	19138493	mRNA	itf10g16840.t1	Peroxidase superfamily protein	itf10g16840.t1	gt4sp_hc_repr
19140824	19141093	mRNA	itf10g16850.t1	hypothetical protein	itf10g16850.t1	gt4sp_hc_repr
19145942	19144667	mRNA	itf10g16860.t1	myb domain protein	itf10g16860.t1	gt4sp_hc_repr
19159140	19160414	mRNA	itf10g16870.t1	Tetratricopeptide repeat (TPR)-like superfamily protein	itf10g16870.t1	gt4sp_hc_repr
19162152	19164219	mRNA	itf10g16880.t1	conserved hypothetical protein	itf10g16880.t1	gt4sp_hc_repr
19165772	19167168	mRNA	itf10g16890.t1	RNA ligase/cyclic nucleotide phosphodiesterase family protein	itf10g16890.t1	gt4sp_hc_repr
19168763	19167987	mRNA	itf10g16900.t1	Tetratricopeptide repeat (TPR)-like superfamily protein	itf10g16900.t1	gt4sp_hc_repr
19171653	19168817	mRNA	itf10g16910.t2	Tetratricopeptide repeat (TPR)-like superfamily protein	itf10g16910.t2	gt4sp_hc_repr
19175188	19177597	mRNA	itf10g16920.t1	Molybdenum cofactor sulfurase family protein	itf10g16920.t1	gt4sp_hc_repr
19188092	19185405	mRNA	itf10g16940.t1	Tetratricopeptide repeat (TPR)-like superfamily protein	itf10g16940.t1	gt4sp_hc_repr
19191191	19194112	mRNA	itf10g16950.t1	Molybdenum cofactor sulfurase family protein	itf10g16950.t1	gt4sp_hc_repr
19199316	19202334	mRNA	itf10g16960.t1	Molybdenum cofactor sulfurase family protein	itf10g16960.t1	gt4sp_hc_repr
19205145	19208270	mRNA	itf10g16970.t1	Haloacid dehalogenase-like hydrolase (HAD) superfamily protein	itf10g16970.t1	gt4sp_hc_repr
19212572	19214213	mRNA	itf10g16980.t1	UDP-Glycosyltransferase superfamily protein	itf10g16980.t1	gt4sp_hc_repr
19221822	19223168	mRNA	itf10g16990.t1	F-box family protein	itf10g16990.t1	gt4sp_hc_repr
19227208	19223649	mRNA	itf10g17000.t1	Cleavage and polyadenylation specificity factor subunit 3-II	itf10g17000.t1	gt4sp_hc_repr
19229618	19233715	mRNA	itf10g17010.t1	protein kinase family protein / C-type lectin domain-containing protein	itf10g17010.t1	gt4sp_hc_repr
19239608	19241501	mRNA	itf10g17020.t1	Pectin lyase-like superfamily protein	itf10g17020.t1	gt4sp_hc_repr
19250259	19249602	mRNA	itf10g17030.t1	VQ motif-containing protein	itf10g17030.t1	gt4sp_hc_repr
19258379	19261805	mRNA	itf10g17040.t1	phosphoribosylformylglycinamidine cyclo-ligase, chloroplast / phosphoribosyl-aminoimidazole synthetase / AIR synthase (PUR5)	itf10g17040.t1	gt4sp_hc_repr
19272168	19272857	mRNA	itf10g17050.t1	hypothetical protein	itf10g17050.t1	gt4sp_hc_repr
19275169	19279381	mRNA	itf10g17060.t1	thioredoxin O1	itf10g17060.t1	gt4sp_hc_repr
19292001	19288732	mRNA	itf10g17070.t1	PLATZ transcription factor family protein	itf10g17070.t1	gt4sp_hc_repr
19301548	19308435	mRNA	itf10g17080.t1	N-acetylglucosamine-1-phosphate uridylyltransferase	itf10g17080.t1	gt4sp_hc_repr
19310447	19313136	mRNA	itf10g17090.t1	Ribosomal protein L7/L12, oligomerisation;Ribosomal protein L7/L12, C-terminal/adaptor protein ClpS-like	itf10g17090.t1	gt4sp_hc_repr
19318659	19313673	mRNA	itf10g17100.t1	AICARFT/IMPCHase bienzyme family protein	itf10g17100.t1	gt4sp_hc_repr
19334271	19321276	mRNA	itf10g17110.t2	chromatin remodeling	itf10g17110.t2	gt4sp_hc_repr
19344566	19339082	mRNA	itf10g17120.t1	K+ uptake permease	itf10g17120.t1	gt4sp_hc_repr
19365335	19363877	mRNA	itf10g17130.t1	conserved hypothetical protein	itf10g17130.t1	gt4sp_hc_repr
19372825	19378177	mRNA	itf10g17150.t1	Ankyrin repeat family protein	itf10g17150.t1	gt4sp_hc_repr
19378618	19380801	mRNA	itf10g17160.t2	Cytochrome c	itf10g17160.t2	gt4sp_hc_repr
19403286	19408410	mRNA	itf10g17170.t1	myo-inositol monophosphatase like	itf10g17170.t1	gt4sp_hc_repr
19412539	19408793	mRNA	itf10g17180.t1	GTP-binding protein	itf10g17180.t1	gt4sp_hc_repr
19415849	19413165	mRNA	itf10g17190.t1	Ribonuclease H2 non-catalytic subunit (Ylr154p-like) domain containing protein	itf10g17190.t1	gt4sp_hc_repr
19417754	19416711	mRNA	itf10g17200.t1	chlororespiratory reduction	itf10g17200.t1	gt4sp_hc_repr
19423139	19418070	mRNA	itf10g17210.t1	ZPR1 zinc-finger domain protein	itf10g17210.t1	gt4sp_hc_repr
19425665	19429677	mRNA	itf10g17220.t1	synaptobrevin-related protein	itf10g17220.t1	gt4sp_hc_repr
19438964	19440374	mRNA	itf10g17230.t1	SBP (S-ribonuclease binding protein) family protein	itf10g17230.t1	gt4sp_hc_repr
19468217	19471878	mRNA	itf10g17240.t4	RING/U-box superfamily protein	itf10g17240.t4	gt4sp_hc_repr
19474853	19472654	mRNA	itf10g17250.t1	cinnamyl alcohol dehydrogenase	itf10g17250.t1	gt4sp_hc_repr
19479882	19477433	mRNA	itf10g17260.t1	cinnamyl alcohol dehydrogenase	itf10g17260.t1	gt4sp_hc_repr
19492092	19496634	mRNA	itf10g17270.t2	Argonaute family protein	itf10g17270.t2	gt4sp_hc_repr
19501088	19496966	mRNA	itf10g17280.t1	Transducin/WD40 repeat-like superfamily protein	itf10g17280.t1	gt4sp_hc_repr
19508015	19504800	mRNA	itf10g17290.t1	Ras-related small GTP-binding family protein	itf10g17290.t1	gt4sp_hc_repr
19510234	19509196	mRNA	itf10g17300.t1	Nucleotide-diphospho-sugar transferases superfamily protein	itf10g17300.t1	gt4sp_hc_repr
19515209	19510828	mRNA	itf10g17310.t1	Haloacid dehalogenase-like hydrolase (HAD) superfamily protein	itf10g17310.t1	gt4sp_hc_repr
19526422	19528248	mRNA	itf10g17320.t1	LOB domain-containing protein	itf10g17320.t1	gt4sp_hc_repr
19530451	19528698	mRNA	itf10g17330.t1	photosystem I subunit F	itf10g17330.t1	gt4sp_hc_repr
19535492	19531534	mRNA	itf10g17340.t1	cell elongation protein / DWARF1 / DIMINUTO (DIM)	itf10g17340.t1	gt4sp_hc_repr
19547855	19551369	mRNA	itf10g17350.t2	Integrase-type DNA-binding superfamily protein	itf10g17350.t2	gt4sp_hc_repr
19554251	19553829	mRNA	itf10g17360.t1	Protein of unknown function (DUF640)	itf10g17360.t1	gt4sp_hc_repr
19558087	19556387	mRNA	itf10g17370.t1	cytochrome P450, family 716, subfamily A, polypeptide	itf10g17370.t1	gt4sp_hc_repr
19564662	19560475	mRNA	itf10g17380.t1	LSD1 zinc finger family protein	itf10g17380.t1	gt4sp_hc_repr
19566864	19572853	mRNA	itf10g17390.t1	FAD-binding Berberine family protein	itf10g17390.t1	gt4sp_hc_repr

## Sheet: Chr11
Start	End	Type	Name	Note	id/alias	Source
2535171	2530170	mRNA	itf11g04840.t3	Protein of unknown function (DUF300)	itf11g04840.t3	gt4sp_hc_repr
2537202	2538834	mRNA	itf11g04850.t1	F-box/RNI-like superfamily protein	itf11g04850.t1	gt4sp_hc_repr
2541072	2539682	mRNA	itf11g04860.t1	Tetratricopeptide repeat (TPR)-like superfamily protein	itf11g04860.t1	gt4sp_hc_repr
2546819	2551436	mRNA	itf11g04870.t1	NAD(P)H dehydrogenase B1	itf11g04870.t1	gt4sp_hc_repr
2553842	2552041	mRNA	itf11g04880.t1	conserved hypothetical protein	itf11g04880.t1	gt4sp_hc_repr
2557903	2556272	mRNA	itf11g04890.t1	HXXXD-type acyl-transferase family protein	itf11g04890.t1	gt4sp_hc_repr
2571423	2573199	mRNA	itf11g04910.t1	HXXXD-type acyl-transferase family protein	itf11g04910.t1	gt4sp_hc_repr
2576509	2578343	mRNA	itf11g04920.t3	HXXXD-type acyl-transferase family protein	itf11g04920.t3	gt4sp_hc_repr
2582147	2584000	mRNA	itf11g04930.t1	HXXXD-type acyl-transferase family protein	itf11g04930.t1	gt4sp_hc_repr
2586545	2588329	mRNA	itf11g04940.t1	HXXXD-type acyl-transferase family protein	itf11g04940.t1	gt4sp_hc_repr
2591805	2593563	mRNA	itf11g04950.t1	HXXXD-type acyl-transferase family protein	itf11g04950.t1	gt4sp_hc_repr
2595250	2596647	mRNA	itf11g04960.t1	HXXXD-type acyl-transferase family protein	itf11g04960.t1	gt4sp_hc_repr
2599181	2597385	mRNA	itf11g04970.t1	HXXXD-type acyl-transferase family protein	itf11g04970.t1	gt4sp_hc_repr
2602588	2600772	mRNA	itf11g04980.t1	HXXXD-type acyl-transferase family protein	itf11g04980.t1	gt4sp_hc_repr
2606122	2609610	mRNA	itf11g04990.t1	PapD-like superfamily protein	itf11g04990.t1	gt4sp_hc_repr
2617603	2618911	mRNA	itf11g05010.t1	myb domain protein	itf11g05010.t1	gt4sp_hc_repr
2619878	2626714	mRNA	itf11g05020.t1	RNI-like superfamily protein	itf11g05020.t1	gt4sp_hc_repr
2629641	2633424	mRNA	itf11g05030.t1	RNI-like superfamily protein	itf11g05030.t1	gt4sp_hc_repr
2636959	2635817	mRNA	itf11g05040.t1	myb domain protein	itf11g05040.t1	gt4sp_hc_repr
2643446	2642110	mRNA	itf11g05050.t1	myb domain protein	itf11g05050.t1	gt4sp_hc_repr
2651457	2651822	mRNA	itf11g05060.t1	myb domain protein	itf11g05060.t1	gt4sp_hc_repr
2668588	2669484	mRNA	itf11g05070.t1	hypothetical protein	itf11g05070.t1	gt4sp_hc_repr
2679558	2675317	mRNA	itf11g05080.t1	Enhancer of polycomb-like transcription factor protein	itf11g05080.t1	gt4sp_hc_repr
2684149	2680010	mRNA	itf11g05090.t1	Outer arm dynein light chain 1 protein	itf11g05090.t1	gt4sp_hc_repr
2684356	2686142	mRNA	itf11g05100.t1	frataxin homolog	itf11g05100.t1	gt4sp_hc_repr
2689784	2688449	mRNA	itf11g05110.t1	B-box type zinc finger family protein	itf11g05110.t1	gt4sp_hc_repr
2692443	2694822	mRNA	itf11g05120.t1	S-locus lectin protein kinase family protein	itf11g05120.t1	gt4sp_hc_repr
2695017	2695571	mRNA	itf11g05130.t1	S-locus lectin protein kinase family protein	itf11g05130.t1	gt4sp_hc_repr
2696933	2700191	mRNA	itf11g05140.t1	S-locus lectin protein kinase family protein	itf11g05140.t1	gt4sp_hc_repr
2701765	2705642	mRNA	itf11g05150.t1	S-locus lectin protein kinase family protein	itf11g05150.t1	gt4sp_hc_repr
2706921	2708555	mRNA	itf11g05160.t1	S-locus lectin protein kinase family protein	itf11g05160.t1	gt4sp_hc_repr
2709328	2709693	mRNA	itf11g05170.t1	S-locus lectin protein kinase family protein	itf11g05170.t1	gt4sp_hc_repr
2711289	2711835	mRNA	itf11g05180.t1	S-locus lectin protein kinase family protein	itf11g05180.t1	gt4sp_hc_repr
2712009	2712920	mRNA	itf11g05190.t1	S-locus lectin protein kinase family protein	itf11g05190.t1	gt4sp_hc_repr
2715413	2716030	mRNA	itf11g05200.t1	receptor kinase	itf11g05200.t1	gt4sp_hc_repr
2716451	2717925	mRNA	itf11g05210.t1	S-locus lectin protein kinase family protein	itf11g05210.t1	gt4sp_hc_repr
2717955	2718708	mRNA	itf11g05220.t1	S-locus lectin protein kinase family protein	itf11g05220.t1	gt4sp_hc_repr
2720480	2724082	mRNA	itf11g05230.t2	S-locus lectin protein kinase family protein	itf11g05230.t2	gt4sp_hc_repr
2727144	2727902	mRNA	itf11g05240.t1	Calcium-binding EF-hand family protein	itf11g05240.t1	gt4sp_hc_repr
2735092	2737173	mRNA	itf11g05250.t1	Auxin-responsive GH3 family protein	itf11g05250.t1	gt4sp_hc_repr
2741566	2742634	mRNA	itf11g05260.t1	Auxin-responsive GH3 family protein	itf11g05260.t1	gt4sp_hc_repr
2743226	2746031	mRNA	itf11g05270.t1	Auxin-responsive GH3 family protein	itf11g05270.t1	gt4sp_hc_repr
2747256	2746242	mRNA	itf11g05280.t1	S-adenosyl-L-methionine-dependent methyltransferases superfamily protein	itf11g05280.t1	gt4sp_hc_repr
2751932	2751111	mRNA	itf11g05290.t1	hypothetical protein	itf11g05290.t1	gt4sp_hc_repr
2761324	2759823	mRNA	itf11g05300.t1	xyloglucan endotransglucosylase/hydrolase	itf11g05300.t1	gt4sp_hc_repr
2766307	2764979	mRNA	itf11g05320.t1	GRAS family transcription factor	itf11g05320.t1	gt4sp_hc_repr
2773668	2774793	mRNA	itf11g05330.t1	hypothetical protein	itf11g05330.t1	gt4sp_hc_repr
2776504	2774852	mRNA	itf11g05340.t1	DNA-binding storekeeper protein-related transcriptional regulator	itf11g05340.t1	gt4sp_hc_repr
2779433	2782993	mRNA	itf11g05350.t1	Sieve element occlusion N-terminus domain containing protein	itf11g05350.t1	gt4sp_hc_repr
2785034	2783339	mRNA	itf11g05360.t1	Protein of unknown function (DUF604)	itf11g05360.t1	gt4sp_hc_repr
2786448	2786101	mRNA	itf11g05370.t1	hypothetical protein	itf11g05370.t1	gt4sp_hc_repr
2788256	2786504	mRNA	itf11g05380.t1	Protein of unknown function (DUF604)	itf11g05380.t1	gt4sp_hc_repr
2790634	2789995	mRNA	itf11g05390.t1	B-box type zinc finger family protein	itf11g05390.t1	gt4sp_hc_repr
2793634	2794434	mRNA	itf11g05400.t1	ralf-like	itf11g05400.t1	gt4sp_hc_repr
2794847	2795608	mRNA	itf11g05410.t1	Ubiquitin-like superfamily protein	itf11g05410.t1	gt4sp_hc_repr
2798191	2799111	mRNA	itf11g05420.t1	hypothetical protein	itf11g05420.t1	gt4sp_hc_repr
2807687	2806913	mRNA	itf11g05430.t1	conserved hypothetical protein	itf11g05430.t1	gt4sp_hc_repr
2813578	2811504	mRNA	itf11g05440.t2	Ras-related small GTP-binding family protein	itf11g05440.t2	gt4sp_hc_repr
2819933	2815050	mRNA	itf11g05450.t1	glutamate receptor 3.4	itf11g05450.t1	gt4sp_hc_repr
2827942	2823385	mRNA	itf11g05460.t1	glutamate receptor	itf11g05460.t1	gt4sp_hc_repr
2837503	2829798	mRNA	itf11g05480.t1	aconitase	itf11g05480.t1	gt4sp_hc_repr
2842136	2842845	mRNA	itf11g05490.t1	conserved hypothetical protein	itf11g05490.t1	gt4sp_hc_repr
2845015	2849187	mRNA	itf11g05500.t1	Galactosyltransferase family protein	itf11g05500.t1	gt4sp_hc_repr
2854327	2858542	mRNA	itf11g05510.t1	arogenate dehydratase	itf11g05510.t1	gt4sp_hc_repr
2861698	2865023	mRNA	itf11g05520.t1	S-locus lectin protein kinase family protein	itf11g05520.t1	gt4sp_hc_repr
2865773	2867591	mRNA	itf11g05530.t1	S-locus lectin protein kinase family protein	itf11g05530.t1	gt4sp_hc_repr
2873120	2876643	mRNA	itf11g05540.t1	S-locus lectin protein kinase family protein	itf11g05540.t1	gt4sp_hc_repr
2878705	2881438	mRNA	itf11g05550.t1	receptor kinase	itf11g05550.t1	gt4sp_hc_repr
2888600	2891347	mRNA	itf11g05560.t1	SKU5 similar	itf11g05560.t1	gt4sp_hc_repr
2892847	2895386	mRNA	itf11g05570.t1	B-cell receptor-associated 31-like	itf11g05570.t1	gt4sp_hc_repr
2897690	2896115	mRNA	itf11g05580.t1	mitogen-activated protein kinase kinase kinase	itf11g05580.t1	gt4sp_hc_repr
2906552	2903289	mRNA	itf11g05590.t1	mitogen-activated protein kinase kinase kinase	itf11g05590.t1	gt4sp_hc_repr
2920408	2917361	mRNA	itf11g05600.t1	WRKY family transcription factor	itf11g05600.t1	gt4sp_hc_repr
2925012	2928101	mRNA	itf11g05610.t2	Cell differentiation, Rcd1-like protein	itf11g05610.t2	gt4sp_hc_repr
2933984	2930684	mRNA	itf11g05620.t1	transferases, transferring glycosyl groups	itf11g05620.t1	gt4sp_hc_repr
2934863	2936959	mRNA	itf11g05630.t1	Protein of unknown function (DUF1068)	itf11g05630.t1	gt4sp_hc_repr
2939896	2937457	mRNA	itf11g05640.t1	F-box and associated interaction domains-containing protein	itf11g05640.t1	gt4sp_hc_repr
2944110	2941374	mRNA	itf11g05650.t1	HXXXD-type acyl-transferase family protein	itf11g05650.t1	gt4sp_hc_repr
2957960	2950477	mRNA	itf11g05660.t4	Cenp-O kinetochore centromere component domain containing protein	itf11g05660.t4	gt4sp_hc_repr
2961342	2961646	mRNA	itf11g05670.t1	hypothetical protein	itf11g05670.t1	gt4sp_hc_repr
2967564	2970976	mRNA	itf11g05680.t1	PHD finger family protein / bromo-adjacent homology (BAH) domain-containing protein	itf11g05680.t1	gt4sp_hc_repr
2976579	2971729	mRNA	itf11g05690.t1	plant UBX domain containing protein	itf11g05690.t1	gt4sp_hc_repr
2982644	2978266	mRNA	itf11g05700.t1	small ubiquitin-like modifier	itf11g05700.t1	gt4sp_hc_repr
2989293	2985515	mRNA	itf11g05710.t1	ARM repeat superfamily protein	itf11g05710.t1	gt4sp_hc_repr
2990705	2991305	mRNA	itf11g05720.t1	RING/U-box superfamily protein	itf11g05720.t1	gt4sp_hc_repr
2996075	2991991	mRNA	itf11g05730.t1	indole-3-butyric acid response	itf11g05730.t1	gt4sp_hc_repr
3003055	2999450	mRNA	itf11g05740.t1	PDI-like 2-2	itf11g05740.t1	gt4sp_hc_repr
3009921	3012580	mRNA	itf11g05750.t1	laccase	itf11g05750.t1	gt4sp_hc_repr
3013419	3014604	mRNA	itf11g05760.t1	ethylene response factor	itf11g05760.t1	gt4sp_hc_repr
3021186	3014734	mRNA	itf11g05770.t1	Argonaute family protein	itf11g05770.t1	gt4sp_hc_repr
3023434	3029587	mRNA	itf11g05780.t2	Transducin/WD40 repeat-like superfamily protein	itf11g05780.t2	gt4sp_hc_repr
3030806	3035159	mRNA	itf11g05790.t2	Ypt/Rab-GAP domain of gyp1p superfamily protein	itf11g05790.t2	gt4sp_hc_repr
3035600	3040325	mRNA	itf11g05800.t1	ankyrin repeat family protein	itf11g05800.t1	gt4sp_hc_repr
3046809	3040833	mRNA	itf11g05810.t1	fimbrin-like protein	itf11g05810.t1	gt4sp_hc_repr
3049397	3051892	mRNA	itf11g05820.t1	FASCICLIN-like arabinoogalactan	itf11g05820.t1	gt4sp_hc_repr
3053946	3052213	mRNA	itf11g05830.t1	Pectin lyase-like superfamily protein	itf11g05830.t1	gt4sp_hc_repr
3052772	3055201	mRNA	itf11g05840.t1	Pectin lyase-like superfamily protein	itf11g05840.t1	gt4sp_hc_repr
3059371	3056237	mRNA	itf11g05850.t1	Pectin lyase-like superfamily protein	itf11g05850.t1	gt4sp_hc_repr
3060366	3058543	mRNA	itf11g05860.t1	Acyl-CoA N-acyltransferases (NAT) superfamily protein	itf11g05860.t1	gt4sp_hc_repr
3061348	3062595	mRNA	itf11g05870.t1	Thymidine kinase	itf11g05870.t1	gt4sp_hc_repr
3065694	3063209	mRNA	itf11g05880.t1	Phototropic-responsive NPH3 family protein	itf11g05880.t1	gt4sp_hc_repr
3069061	3073913	mRNA	itf11g05890.t1	SEC12P-like 2 protein	itf11g05890.t1	gt4sp_hc_repr
3076428	3080866	mRNA	itf11g05900.t1	WRKY family transcription factor family protein	itf11g05900.t1	gt4sp_hc_repr
3085098	3081601	mRNA	itf11g05910.t1	GRAS family transcription factor	itf11g05910.t1	gt4sp_hc_repr
3089993	3093829	mRNA	itf11g05920.t3	C2H2-like zinc finger protein	itf11g05920.t3	gt4sp_hc_repr
3096340	3094165	mRNA	itf11g05930.t1	Radical SAM superfamily protein	itf11g05930.t1	gt4sp_hc_repr
3097534	3098208	mRNA	itf11g05940.t1	Cwf15 / Cwc15 cell cycle control family protein	itf11g05940.t1	gt4sp_hc_repr

## Sheet: Chr12
		Type	Name	Note	id/alias	Source
1380453	1376546	mRNA	itf12g02360.t1	serine acetyltransferase 3;2	itf12g02360.t1	gt4sp_hc_repr
1388223	1391223	mRNA	itf12g02370.t1	AMP-dependent synthetase and ligase family protein	itf12g02370.t1	gt4sp_hc_repr
1394985	1396622	mRNA	itf12g02380.t1	basic chitinase	itf12g02380.t1	gt4sp_hc_repr
1399761	1401488	mRNA	itf12g02390.t1	basic chitinase	itf12g02390.t1	gt4sp_hc_repr
1405044	1405892	mRNA	itf12g02400.t1	Arabidopsis protein of unknown function (DUF241)	itf12g02400.t1	gt4sp_hc_repr
1413707	1415593	mRNA	itf12g02410.t1	Pentatricopeptide repeat (PPR) superfamily protein	itf12g02410.t1	gt4sp_hc_repr
1418603	1415014	mRNA	itf12g02420.t1	DHHC-type zinc finger family protein	itf12g02420.t1	gt4sp_hc_repr
1419651	1422396	mRNA	itf12g02430.t3	RNA-binding (RRM/RBD/RNP motifs) family protein	itf12g02430.t3	gt4sp_hc_repr
1423255	1427121	mRNA	itf12g02440.t1	ankyrin repeat protein	itf12g02440.t1	gt4sp_hc_repr
1433680	1438892	mRNA	itf12g02450.t1	ACT-like protein tyrosine kinase family protein	itf12g02450.t1	gt4sp_hc_repr
1445193	1439694	mRNA	itf12g02460.t1	SGNH hydrolase-type esterase superfamily protein	itf12g02460.t1	gt4sp_hc_repr
1449499	1447276	mRNA	itf12g02470.t1	GDSL-like Lipase/Acylhydrolase superfamily protein	itf12g02470.t1	gt4sp_hc_repr
1455304	1458676	mRNA	itf12g02480.t1	DHHC-type zinc finger family protein	itf12g02480.t1	gt4sp_hc_repr
1467753	1459235	mRNA	itf12g02490.t1	RNA polymerase II large subunit	itf12g02490.t1	gt4sp_hc_repr
1477579	1476473	mRNA	itf12g02510.t1	F-box family protein	itf12g02510.t1	gt4sp_hc_repr
1493145	1493667	mRNA	itf12g02520.t1	hypothetical protein	itf12g02520.t1	gt4sp_hc_repr
1495750	1493988	mRNA	itf12g02530.t1	Protein phosphatase 2C family protein	itf12g02530.t1	gt4sp_hc_repr
1506844	1510472	mRNA	itf12g02540.t1	Eukaryotic aspartyl protease family protein	itf12g02540.t1	gt4sp_hc_repr
1514797	1510972	mRNA	itf12g02550.t1	conserved hypothetical protein	itf12g02550.t1	gt4sp_hc_repr
1517696	1520086	mRNA	itf12g02560.t1	Peroxidase superfamily protein	itf12g02560.t1	gt4sp_hc_repr
1523292	1520652	mRNA	itf12g02570.t1	plasma membrane intrinsic protein	itf12g02570.t1	gt4sp_hc_repr
1531904	1533343	mRNA	itf12g02580.t1	basic region/leucine zipper motif	itf12g02580.t1	gt4sp_hc_repr
1540925	1537783	mRNA	itf12g02590.t1	Arabidopsis RAC-like	itf12g02590.t1	gt4sp_hc_repr
1542697	1546474	mRNA	itf12g02600.t1	ascorbate peroxidase	itf12g02600.t1	gt4sp_hc_repr
1548337	1546289	mRNA	itf12g02610.t1	Tetratricopeptide repeat (TPR)-like superfamily protein	itf12g02610.t1	gt4sp_hc_repr
1561836	1551665	mRNA	itf12g02620.t1	Glycosyl hydrolase family 38 protein	itf12g02620.t1	gt4sp_hc_repr
1572448	1564259	mRNA	itf12g02630.t1	Glycosyl hydrolase family 38 protein	itf12g02630.t1	gt4sp_hc_repr
1588694	1577032	mRNA	itf12g02640.t1	Glycosyl hydrolase family 38 protein	itf12g02640.t1	gt4sp_hc_repr
1597212	1590123	mRNA	itf12g02650.t1	regulatory particle non-ATPase	itf12g02650.t1	gt4sp_hc_repr
1602933	1598236	mRNA	itf12g02660.t1	Seven transmembrane MLO family protein	itf12g02660.t1	gt4sp_hc_repr
1608280	1604614	mRNA	itf12g02670.t2	oligopeptide transporter	itf12g02670.t2	gt4sp_hc_repr
1613289	1611129	mRNA	itf12g02680.t1	Pathogenesis-related thaumatin superfamily protein	itf12g02680.t1	gt4sp_hc_repr
1620096	1617198	mRNA	itf12g02690.t1	armadillo repeat only	itf12g02690.t1	gt4sp_hc_repr
1629381	1628361	mRNA	itf12g02700.t1	Chaperone DnaJ-domain superfamily protein	itf12g02700.t1	gt4sp_hc_repr
1638134	1632109	mRNA	itf12g02710.t1	calcium-dependent protein kinase	itf12g02710.t1	gt4sp_hc_repr
1647501	1644874	mRNA	itf12g02720.t1	flavanone 3-hydroxylase	itf12g02720.t1	gt4sp_hc_repr
1648501	1650781	mRNA	itf12g02730.t1	Chalcone-flavanone isomerase family protein	itf12g02730.t1	gt4sp_hc_repr
1652442	1656273	mRNA	itf12g02750.t1	Transducin/WD40 repeat-like superfamily protein	itf12g02750.t1	gt4sp_hc_repr
1670864	1667607	mRNA	itf12g02760.t1	2-oxoglutarate (2OG) and Fe(II)-dependent oxygenase superfamily protein	itf12g02760.t1	gt4sp_hc_repr
1675468	1671524	mRNA	itf12g02770.t2	zinc finger (Ran-binding) family protein	itf12g02770.t2	gt4sp_hc_repr
1676702	1680033	mRNA	itf12g02780.t2	conserved hypothetical protein	itf12g02780.t2	gt4sp_hc_repr
1687913	1688729	mRNA	itf12g02790.t1	SAUR-like auxin-responsive protein family	itf12g02790.t1	gt4sp_hc_repr
1699188	1696194	mRNA	itf12g02800.t1	Small nuclear ribonucleoprotein family protein	itf12g02800.t1	gt4sp_hc_repr
1701673	1703507	mRNA	itf12g02810.t2	peptidylprolyl cis/trans isomerase, NIMA-interacting	itf12g02810.t2	gt4sp_hc_repr
1710528	1703645	mRNA	itf12g02820.t1	basic pentacysteine	itf12g02820.t1	gt4sp_hc_repr
1713119	1709851	mRNA	itf12g02830.t1	vascular related NAC-domain protein	itf12g02830.t1	gt4sp_hc_repr
1724542	1719941	mRNA	itf12g02840.t1	Leucine-rich receptor-like protein kinase family protein	itf12g02840.t1	gt4sp_hc_repr
1731254	1737709	mRNA	itf12g02850.t1	PHD finger family protein / SWIB complex BAF60b domain-containing protein / GYF domain-containing protein	itf12g02850.t1	gt4sp_hc_repr
1739248	1743149	mRNA	itf12g02860.t1	conserved hypothetical protein	itf12g02860.t1	gt4sp_hc_repr
1749618	1748015	mRNA	itf12g02870.t2	GATA transcription factor	itf12g02870.t2	gt4sp_hc_repr
1762257	1760179	mRNA	itf12g02880.t1	Protein kinase family protein with leucine-rich repeat domain	itf12g02880.t1	gt4sp_hc_repr
1768851	1767084	mRNA	itf12g02890.t1	Leucine-rich repeat (LRR) family protein	itf12g02890.t1	gt4sp_hc_repr
1779071	1785903	mRNA	itf12g02900.t1	aldehyde dehydrogenase 3F1	itf12g02900.t1	gt4sp_hc_repr
1790265	1786773	mRNA	itf12g02910.t1	S-adenosyl-L-methionine-dependent methyltransferases superfamily protein	itf12g02910.t1	gt4sp_hc_repr
1791059	1792317	mRNA	itf12g02920.t1	thioredoxin H-type	itf12g02920.t1	gt4sp_hc_repr
1798381	1792525	mRNA	itf12g02930.t1	beta-galactosidase	itf12g02930.t1	gt4sp_hc_repr
1805609	1808034	mRNA	itf12g02940.t1	conserved hypothetical protein	itf12g02940.t1	gt4sp_hc_repr
1816790	1809833	mRNA	itf12g02950.t1	Cytochrome P450 superfamily protein	itf12g02950.t1	gt4sp_hc_repr
1821595	1820037	mRNA	itf12g02960.t1	Peroxidase superfamily protein	itf12g02960.t1	gt4sp_hc_repr
1826340	1825114	mRNA	itf12g02970.t1	Dehydrin domain containing protein	itf12g02970.t1	gt4sp_hc_repr
1832725	1829974	mRNA	itf12g02980.t1	phosducin-like protein 3 homolog	itf12g02980.t1	gt4sp_hc_repr
1840251	1833846	mRNA	itf12g02990.t2	conserved hypothetical protein	itf12g02990.t2	gt4sp_hc_repr
1843702	1840384	mRNA	itf12g03000.t1	N-terminal nucleophile aminohydrolases (Ntn hydrolases) superfamily protein	itf12g03000.t1	gt4sp_hc_repr
1846567	1845172	mRNA	itf12g03010.t1	Heavy metal transport/detoxification superfamily protein	itf12g03010.t1	gt4sp_hc_repr
1847940	1847167	mRNA	itf12g03020.t1	conserved hypothetical protein	itf12g03020.t1	gt4sp_hc_repr
1857065	1854618	mRNA	itf12g03030.t1	galactinol synthase	itf12g03030.t1	gt4sp_hc_repr
1863068	1860957	mRNA	itf12g03040.t1	Tetratricopeptide repeat (TPR)-like superfamily protein	itf12g03040.t1	gt4sp_hc_repr
1866015	1863560	mRNA	itf12g03050.t1	actin-related protein C3	itf12g03050.t1	gt4sp_hc_repr
1869466	1873776	mRNA	itf12g03060.t2	Peroxidase superfamily protein	itf12g03060.t2	gt4sp_hc_repr
1875281	1874368	mRNA	itf12g03070.t1	Glycosyl hydrolase superfamily protein	itf12g03070.t1	gt4sp_hc_repr
1876979	1875592	mRNA	itf12g03080.t1	Glycosyl hydrolase superfamily protein	itf12g03080.t1	gt4sp_hc_repr
1882756	1879404	mRNA	itf12g03090.t2	conserved hypothetical protein	itf12g03090.t2	gt4sp_hc_repr
1884455	1882567	mRNA	itf12g03100.t1	conserved hypothetical protein	itf12g03100.t1	gt4sp_hc_repr
1886257	1889105	mRNA	itf12g03110.t1	dihydroflavonol 4-reductase	itf12g03110.t1	gt4sp_hc_repr
1891509	1894823	mRNA	itf12g03120.t1	dihydroflavonol 4-reductase	itf12g03120.t1	gt4sp_hc_repr
1898309	1900181	mRNA	itf12g03140.t1	dihydroflavonol 4-reductase	itf12g03140.t1	gt4sp_hc_repr
1905096	1900191	mRNA	itf12g03150.t1	Chaperone DnaJ-domain superfamily protein	itf12g03150.t1	gt4sp_hc_repr
1908777	1905754	mRNA	itf12g03160.t1	gamma carbonic anhydrase	itf12g03160.t1	gt4sp_hc_repr
1912018	1909133	mRNA	itf12g03170.t2	pyrophosphorylase	itf12g03170.t2	gt4sp_hc_repr
1917187	1912823	mRNA	itf12g03180.t1	ATPase family associated with various cellular activities (AAA)	itf12g03180.t1	gt4sp_hc_repr
1917577	1917305	mRNA	itf12g03190.t1	hypothetical protein	itf12g03190.t1	gt4sp_hc_repr
1920650	1924718	mRNA	itf12g03200.t1	4-phosphopantetheine adenylyltransferase	itf12g03200.t1	gt4sp_hc_repr
1926810	1923575	mRNA	itf12g03210.t1	laccase	itf12g03210.t1	gt4sp_hc_repr
1930088	1937922	mRNA	itf12g03220.t1	hypothetical protein	itf12g03220.t1	gt4sp_hc_repr
1937219	1940096	mRNA	itf12g03230.t2	tubby like protein	itf12g03230.t2	gt4sp_hc_repr
1945063	1940832	mRNA	itf12g03240.t1	ARM repeat superfamily protein	itf12g03240.t1	gt4sp_hc_repr
1941252	1941554	mRNA	itf12g03250.t1	hypothetical protein	itf12g03250.t1	gt4sp_hc_repr
1956177	1960400	mRNA	itf12g03260.t1	AAA-type ATPase family protein	itf12g03260.t1	gt4sp_hc_repr
1960883	1962363	mRNA	itf12g03270.t1	Late embryogenesis abundant (LEA) protein	itf12g03270.t1	gt4sp_hc_repr
1967441	1966292	mRNA	itf12g03280.t2	homeobox protein	itf12g03280.t2	gt4sp_hc_repr
1976558	1981087	mRNA	itf12g03290.t1	Major facilitator superfamily protein	itf12g03290.t1	gt4sp_hc_repr
1984008	1981078	mRNA	itf12g03300.t1	alpha/beta-Hydrolases superfamily protein	itf12g03300.t1	gt4sp_hc_repr
1990797	1988200	mRNA	itf12g03310.t1	alpha/beta-Hydrolases superfamily protein	itf12g03310.t1	gt4sp_hc_repr
1995909	1993556	mRNA	itf12g03320.t1	cytochrome P450, family 96, subfamily A, polypeptide	itf12g03320.t1	gt4sp_hc_repr
2001591	1999325	mRNA	itf12g03330.t1	cytochrome P450, family 96, subfamily A, polypeptide	itf12g03330.t1	gt4sp_hc_repr
2013909	2012892	mRNA	itf12g03340.t1	GATA transcription factor	itf12g03340.t1	gt4sp_hc_repr
2022817	2030190	mRNA	itf12g03350.t1	Nrap protein domain containing protein	itf12g03350.t1	gt4sp_hc_repr
2030984	2030220	mRNA	itf12g03360.t1	Putative methyltransferase family protein	itf12g03360.t1	gt4sp_hc_repr
2031963	2034251	mRNA	itf12g03370.t2	Protein of unknown function (DUF59)	itf12g03370.t2	gt4sp_hc_repr
2036300	2033752	mRNA	itf12g03380.t2	Sec14p-like phosphatidylinositol transfer family protein	itf12g03380.t2	gt4sp_hc_repr
2043801	2040898	mRNA	itf12g03390.t2	Sec14p-like phosphatidylinositol transfer family protein	itf12g03390.t2	gt4sp_hc_repr
2055037	2047574	mRNA	itf12g03400.t2	hypothetical protein	itf12g03400.t2	gt4sp_hc_repr
2047847	2048652	mRNA	itf12g03410.t1	hypothetical protein	itf12g03410.t1	gt4sp_hc_repr
2060680	2060042	mRNA	itf12g03440.t1	GRAS family transcription factor	itf12g03440.t1	gt4sp_hc_repr
2067881	2066840	mRNA	itf12g03470.t1	conserved hypothetical protein	itf12g03470.t1	gt4sp_hc_repr
2072488	2069255	mRNA	itf12g03480.t1	GRAS family transcription factor	itf12g03480.t1	gt4sp_hc_repr
2082035	2076036	mRNA	itf12g03490.t1	chromatin remodeling	itf12g03490.t1	gt4sp_hc_repr
2088441	2084771	mRNA	itf12g03500.t1	Sulfite exporter TauE/SafE family protein	itf12g03500.t1	gt4sp_hc_repr
2095035	2089594	mRNA	itf12g03510.t1	U1 small nuclear ribonucleoprotein-70K	itf12g03510.t1	gt4sp_hc_repr
2105127	2101568	mRNA	itf12g03520.t1	Protein kinase superfamily protein	itf12g03520.t1	gt4sp_hc_repr
2109323	2106363	mRNA	itf12g03530.t1	plant-specific TFIIB-related protein	itf12g03530.t1	gt4sp_hc_repr
2111214	2114850	mRNA	itf12g03540.t1	Protein of unknown function (DUF1195)	itf12g03540.t1	gt4sp_hc_repr
2116567	2114343	mRNA	itf12g03550.t1	Protein of unknown function (DUF620)	itf12g03550.t1	gt4sp_hc_repr
2117751	2120086	mRNA	itf12g03560.t1	hypothetical protein	itf12g03560.t1	gt4sp_hc_repr
2123817	2127297	mRNA	itf12g03570.t1	C2H2-like zinc finger protein	itf12g03570.t1	gt4sp_hc_repr
2131236	2134235	mRNA	itf12g03580.t1	Protein phosphatase 2C family protein	itf12g03580.t1	gt4sp_hc_repr
2136854	2134359	mRNA	itf12g03590.t1	RmlC-like cupins superfamily protein	itf12g03590.t1	gt4sp_hc_repr
2148009	2150178	mRNA	itf12g03600.t1	GRAS family transcription factor	itf12g03600.t1	gt4sp_hc_repr
2153740	2151779	mRNA	itf12g03610.t1	Protein kinase superfamily protein	itf12g03610.t1	gt4sp_hc_repr
2159087	2157013	mRNA	itf12g03620.t1	Protein kinase superfamily protein	itf12g03620.t1	gt4sp_hc_repr
2163414	2161620	mRNA	itf12g03640.t1	homeobox protein	itf12g03640.t1	gt4sp_hc_repr
2182232	2185535	mRNA	itf12g03650.t1	Quinone reductase family protein	itf12g03650.t1	gt4sp_hc_repr
2190254	2187664	mRNA	itf12g03660.t1	Brassinosteroid signalling positive regulator (BZR1) family protein	itf12g03660.t1	gt4sp_hc_repr
2195006	2192490	mRNA	itf12g03670.t1	RUB1 conjugating enzyme	itf12g03670.t1	gt4sp_hc_repr
2198899	2196128	mRNA	itf12g03680.t1	general regulatory factor	itf12g03680.t1	gt4sp_hc_repr
2202196	2199935	mRNA	itf12g03690.t1	Cytochrome c oxidase biogenesis protein Cmc1-like	itf12g03690.t1	gt4sp_hc_repr
2205079	2208207	mRNA	itf12g03700.t1	ALG6, ALG8 glycosyltransferase family	itf12g03700.t1	gt4sp_hc_repr
2221064	2223309	mRNA	itf12g03710.t1	3-ketoacyl-CoA synthase	itf12g03710.t1	gt4sp_hc_repr
2229109	2229702	mRNA	itf12g03720.t1	cytochrome P450, family 735, subfamily A, polypeptide	itf12g03720.t1	gt4sp_hc_repr
2229868	2231629	mRNA	itf12g03730.t1	cytochrome P450, family 735, subfamily A, polypeptide	itf12g03730.t1	gt4sp_hc_repr
2246070	2240082	mRNA	itf12g03740.t1	hypothetical protein	itf12g03740.t1	gt4sp_hc_repr
2251714	2255406	mRNA	itf12g03750.t1	alpha/beta-Hydrolases superfamily protein	itf12g03750.t1	gt4sp_hc_repr
2262257	2255188	mRNA	itf12g03760.t1	Leucine-rich repeat protein kinase family protein	itf12g03760.t1	gt4sp_hc_repr
2269664	2270518	mRNA	itf12g03770.t1	conserved hypothetical protein	itf12g03770.t1	gt4sp_hc_repr
2272602	2270596	mRNA	itf12g03780.t1	conserved hypothetical protein	itf12g03780.t1	gt4sp_hc_repr
2277165	2276396	mRNA	itf12g03790.t1	conserved hypothetical protein	itf12g03790.t1	gt4sp_hc_repr
2281114	2278659	mRNA	itf12g03800.t1	Protein kinase superfamily protein	itf12g03800.t1	gt4sp_hc_repr
2283987	2283694	mRNA	itf12g03810.t1	Bifunctional inhibitor/lipid-transfer protein/seed storage 2S albumin superfamily protein	itf12g03810.t1	gt4sp_hc_repr
2284845	2286410	mRNA	itf12g03820.t1	lipid phosphate phosphatase	itf12g03820.t1	gt4sp_hc_repr
2289318	2291051	mRNA	itf12g03830.t3	Zinc finger C-x8-C-x5-C-x3-H type family protein	itf12g03830.t3	gt4sp_hc_repr
2299691	2296195	mRNA	itf12g03840.t1	MATE efflux family protein	itf12g03840.t1	gt4sp_hc_repr
2319825	2322760	mRNA	itf12g03850.t1	ATP synthase alpha/beta family protein	itf12g03850.t1	gt4sp_hc_repr
2325302	2326439	mRNA	itf12g03860.t1	DUF4228 domain containing protein	itf12g03860.t1	gt4sp_hc_repr
2328958	2327935	mRNA	itf12g03870.t1	hypothetical protein	itf12g03870.t1	gt4sp_hc_repr
2340844	2338296	mRNA	itf12g03890.t1	RING/FYVE/PHD zinc finger superfamily protein	itf12g03890.t1	gt4sp_hc_repr
2342884	2342267	mRNA	itf12g03900.t1	DNAJ heat shock N-terminal domain-containing protein	itf12g03900.t1	gt4sp_hc_repr
2345734	2343891	mRNA	itf12g03910.t1	Auxin efflux carrier family protein	itf12g03910.t1	gt4sp_hc_repr
2348733	2350817	mRNA	itf12g03920.t1	Protein with RING/U-box and TRAF-like domains	itf12g03920.t1	gt4sp_hc_repr
2351835	2353189	mRNA	itf12g03930.t1	Protein with RING/U-box and TRAF-like domains	itf12g03930.t1	gt4sp_hc_repr
2361758	2366189	mRNA	itf12g03950.t1	formyltransferase, putative	itf12g03950.t1	gt4sp_hc_repr
2367229	2368807	mRNA	itf12g03960.t1	Heavy metal transport/detoxification superfamily protein	itf12g03960.t1	gt4sp_hc_repr
2376448	2377230	mRNA	itf12g03970.t1	Heavy metal transport/detoxification superfamily protein	itf12g03970.t1	gt4sp_hc_repr
2378729	2377426	mRNA	itf12g03980.t1	conserved hypothetical protein	itf12g03980.t1	gt4sp_hc_repr
2380544	2382071	mRNA	itf12g03990.t1	DUF4228 domain containing protein	itf12g03990.t1	gt4sp_hc_repr
2382250	2381587	mRNA	itf12g04000.t1	conserved hypothetical protein	itf12g04000.t1	gt4sp_hc_repr
2388519	2389114	mRNA	itf12g04010.t1	hypothetical protein	itf12g04010.t1	gt4sp_hc_repr
2392653	2393260	mRNA	itf12g04020.t1	hypothetical protein	itf12g04020.t1	gt4sp_hc_repr
2406803	2393479	mRNA	itf12g04030.t1	DegP protease	itf12g04030.t1	gt4sp_hc_repr
2410335	2409684	mRNA	itf12g04040.t1	pollen calcium-binding protein	itf12g04040.t1	gt4sp_hc_repr
2415296	2413385	mRNA	itf12g04050.t1	mannose-1-phosphate guanylyltransferase (GDP)s;GDP-galactose:mannose-1-phosphate guanylyltransferases;GDP-galactose:glucose-1-phosphate guanylyltransferases;GDP-galactose:myoinositol-1-phosphate guanylyltransferases;glucose-1-phosphate guanylyltransferase	itf12g04050.t1	gt4sp_hc_repr
2416104	2415397	mRNA	itf12g04060.t1	hypothetical protein	itf12g04060.t1	gt4sp_hc_repr
2428210	2426327	mRNA	itf12g04070.t1	myb domain protein	itf12g04070.t1	gt4sp_hc_repr
2443037	2441211	mRNA	itf12g04080.t1	myb domain protein	itf12g04080.t1	gt4sp_hc_repr
2450632	2447177	mRNA	itf12g04090.t1	Plant invertase/pectin methylesterase inhibitor superfamily protein	itf12g04090.t1	gt4sp_hc_repr
2457557	2455971	mRNA	itf12g04100.t1	myb domain protein	itf12g04100.t1	gt4sp_hc_repr
2463101	2460928	mRNA	itf12g04110.t1	Calcium-dependent lipid-binding (CaLB domain) family protein	itf12g04110.t1	gt4sp_hc_repr
2465219	2472072	mRNA	itf12g04120.t1	5'-AMP-activated protein kinase-related	itf12g04120.t1	gt4sp_hc_repr
2472736	2479350	mRNA	itf12g04130.t1	Zincin-like metalloproteases family protein	itf12g04130.t1	gt4sp_hc_repr
2480885	2482811	mRNA	itf12g04140.t1	BRICK1, putative	itf12g04140.t1	gt4sp_hc_repr
2485567	2483694	mRNA	itf12g04150.t1	global transcription factor group E4	itf12g04150.t1	gt4sp_hc_repr
2489261	2488302	mRNA	itf12g04160.t1	Cysteine-rich TM module stress tolerance domain containing protein	itf12g04160.t1	gt4sp_hc_repr
2500240	2502372	mRNA	itf12g04170.t1	beta HLH protein	itf12g04170.t1	gt4sp_hc_repr
2509209	2507994	mRNA	itf12g04180.t2	hydroxyproline-rich glycoprotein family protein	itf12g04180.t2	gt4sp_hc_repr
2514518	2511289	mRNA	itf12g04190.t1	dephospho-CoA kinase family	itf12g04190.t1	gt4sp_hc_repr
2514341	2517899	mRNA	itf12g04200.t2	Aldolase-type TIM barrel family protein	itf12g04200.t2	gt4sp_hc_repr
2520329	2518042	mRNA	itf12g04210.t1	Tetratricopeptide repeat (TPR)-like superfamily protein	itf12g04210.t1	gt4sp_hc_repr
2529849	2535026	mRNA	itf12g04230.t1	phosphoenolpyruvate carboxykinase	itf12g04230.t1	gt4sp_hc_repr
2535951	2542222	mRNA	itf12g04250.t1	P-loop containing nucleoside triphosphate hydrolases superfamily protein	itf12g04250.t1	gt4sp_hc_repr
2542646	2545135	mRNA	itf12g04260.t1	Transducin/WD40 repeat-like superfamily protein	itf12g04260.t1	gt4sp_hc_repr
2549290	2545643	mRNA	itf12g04270.t1	peroxisomal NAD-malate dehydrogenase	itf12g04270.t1	gt4sp_hc_repr
2564798	2564442	mRNA	itf12g04310.t1	hypothetical protein	itf12g04310.t1	gt4sp_hc_repr
2568586	2570274	mRNA	itf12g04320.t1	cytochrome c oxidase-related	itf12g04320.t1	gt4sp_hc_repr
2573971	2570329	mRNA	itf12g04330.t1	conserved hypothetical protein	itf12g04330.t1	gt4sp_hc_repr
2582884	2581413	mRNA	itf12g04340.t1	Homeobox-leucine zipper protein family	itf12g04340.t1	gt4sp_hc_repr
2593551	2597966	mRNA	itf12g04350.t1	branched-chain amino acid aminotransferase 5 / branched-chain amino acid transaminase 5 (BCAT5)	itf12g04350.t1	gt4sp_hc_repr
2607334	2608455	mRNA	itf12g04360.t1	myb domain protein	itf12g04360.t1	gt4sp_hc_repr
2624690	2622642	mRNA	itf12g04370.t1	1-amino-cyclopropane-1-carboxylate synthase	itf12g04370.t1	gt4sp_hc_repr
2640027	2642201	mRNA	itf12g04380.t1	Tetratricopeptide repeat (TPR)-like superfamily protein	itf12g04380.t1	gt4sp_hc_repr
2645621	2642257	mRNA	itf12g04390.t1	squalene epoxidase	itf12g04390.t1	gt4sp_hc_repr
2652503	2647458	mRNA	itf12g04400.t1	P-loop containing nucleoside triphosphate hydrolases superfamily protein	itf12g04400.t1	gt4sp_hc_repr
2659021	2657120	mRNA	itf12g04410.t1	receptor like protein	itf12g04410.t1	gt4sp_hc_repr
2681904	2677900	mRNA	itf12g04440.t1	Integrase-type DNA-binding superfamily protein	itf12g04440.t1	gt4sp_hc_repr
2685919	2685059	mRNA	itf12g04450.t1	NAD(P)-binding Rossmann-fold superfamily protein	itf12g04450.t1	gt4sp_hc_repr
2692996	2691303	mRNA	itf12g04460.t1	RNA-binding (RRM/RBD/RNP motifs) family protein	itf12g04460.t1	gt4sp_hc_repr
2697737	2695735	mRNA	itf12g04470.t1	Thioredoxin superfamily protein	itf12g04470.t1	gt4sp_hc_repr
2700014	2703331	mRNA	itf12g04480.t1	growth-regulating factor	itf12g04480.t1	gt4sp_hc_repr
2704740	2704179	mRNA	itf12g04490.t1	hypothetical protein	itf12g04490.t1	gt4sp_hc_repr
2706674	2705228	mRNA	itf12g04500.t1	Carbohydrate-binding protein	itf12g04500.t1	gt4sp_hc_repr
2711690	2711070	mRNA	itf12g04510.t1	hypothetical protein	itf12g04510.t1	gt4sp_hc_repr
2718908	2719877	mRNA	itf12g04520.t1	conserved hypothetical protein	itf12g04520.t1	gt4sp_hc_repr
2720640	2723204	mRNA	itf12g04530.t1	P-loop containing nucleoside triphosphate hydrolases superfamily protein	itf12g04530.t1	gt4sp_hc_repr
2727329	2725685	mRNA	itf12g04540.t1	Galactosyl transferase GMA12/MNN10 family protein	itf12g04540.t1	gt4sp_hc_repr
2734122	2737485	mRNA	itf12g04550.t1	hypothetical protein	itf12g04550.t1	gt4sp_hc_repr
2737195	2739083	mRNA	itf12g04560.t1	Transcriptional regulator of RNA polII, SAGA, subunit domain containing protein	itf12g04560.t1	gt4sp_hc_repr
2745002	2742835	mRNA	itf12g04570.t1	Peroxidase superfamily protein	itf12g04570.t1	gt4sp_hc_repr
2754806	2758626	mRNA	itf12g04580.t1	Ribonuclease III family protein	itf12g04580.t1	gt4sp_hc_repr
2761386	2766300	mRNA	itf12g04590.t1	casein kinase II, alpha chain	itf12g04590.t1	gt4sp_hc_repr
2768087	2766148	mRNA	itf12g04600.t1	conserved hypothetical protein	itf12g04600.t1	gt4sp_hc_repr
2770704	2773408	mRNA	itf12g04610.t1	acyl-CoA-binding domain	itf12g04610.t1	gt4sp_hc_repr
2775285	2778174	mRNA	itf12g04620.t1	Protein of unknown function (DUF1230)	itf12g04620.t1	gt4sp_hc_repr
2781286	2791778	mRNA	itf12g04640.t1	Tetratricopeptide repeat (TPR)-like superfamily protein	itf12g04640.t1	gt4sp_hc_repr
2796111	2794002	mRNA	itf12g04650.t1	ARM-repeat/Tetratricopeptide repeat (TPR)-like protein	itf12g04650.t1	gt4sp_hc_repr
2802926	2799327	mRNA	itf12g04660.t1	natural resistance associated macrophage protein	itf12g04660.t1	gt4sp_hc_repr
2807458	2807189	mRNA	itf12g04670.t1	hypothetical protein	itf12g04670.t1	gt4sp_hc_repr
2816546	2817259	mRNA	itf12g04690.t1	hypothetical protein	itf12g04690.t1	gt4sp_hc_repr
2820503	2827321	mRNA	itf12g04700.t1	heavy metal atpase	itf12g04700.t1	gt4sp_hc_repr
2828628	2831041	mRNA	itf12g04710.t1	end binding protein 1C	itf12g04710.t1	gt4sp_hc_repr
2831624	2833098	mRNA	itf12g04720.t1	heavy metal atpase	itf12g04720.t1	gt4sp_hc_repr
2836708	2837052	mRNA	itf12g04730.t1	conserved hypothetical protein	itf12g04730.t1	gt4sp_hc_repr
2845338	2843183	mRNA	itf12g04740.t1	CYCLIN D3;3	itf12g04740.t1	gt4sp_hc_repr
2876382	2874586	mRNA	itf12g04760.t1	Plant protein of unknown function (DUF247)	itf12g04760.t1	gt4sp_hc_repr
2883635	2880534	mRNA	itf12g04770.t1	Nucleotide-diphospho-sugar transferases superfamily protein	itf12g04770.t1	gt4sp_hc_repr
2886432	2891179	mRNA	itf12g04800.t4	Pentatricopeptide repeat (PPR) superfamily protein	itf12g04800.t4	gt4sp_hc_repr
2891761	2895664	mRNA	itf12g04810.t1	S15/NS1, RNA-binding protein	itf12g04810.t1	gt4sp_hc_repr
2896574	2899992	mRNA	itf12g04830.t1	FMN-linked oxidoreductases superfamily protein	itf12g04830.t1	gt4sp_hc_repr
2905603	2907306	mRNA	itf12g04840.t1	Leucine-rich repeat (LRR) family protein	itf12g04840.t1	gt4sp_hc_repr
2912590	2907669	mRNA	itf12g04850.t1	2-oxoglutarate (2OG) and Fe(II)-dependent oxygenase superfamily protein	itf12g04850.t1	gt4sp_hc_repr
2916318	2915087	mRNA	itf12g04860.t1	Protein of unknown function (DUF579)	itf12g04860.t1	gt4sp_hc_repr
2924466	2928270	mRNA	itf12g04870.t1	Leucine-rich repeat protein kinase family protein	itf12g04870.t1	gt4sp_hc_repr
2933335	2936398	mRNA	itf12g04880.t1	sumo conjugation enzyme	itf12g04880.t1	gt4sp_hc_repr
2951925	2956003	mRNA	itf12g04890.t1	Integrase-type DNA-binding superfamily protein	itf12g04890.t1	gt4sp_hc_repr
2969643	2967135	mRNA	itf12g04900.t1	GC-rich sequence DNA-binding factor-like protein with Tuftelin interacting domain	itf12g04900.t1	gt4sp_hc_repr
2973024	2972371	mRNA	itf12g04910.t1	DNAJ heat shock N-terminal domain-containing protein	itf12g04910.t1	gt4sp_hc_repr
2973672	2976853	mRNA	itf12g04920.t1	ent-kaurenoic acid hydroxylase	itf12g04920.t1	gt4sp_hc_repr
2975541	2984752	mRNA	itf12g04930.t1	phenylalanyl-tRNA synthetase, putative / phenylalanine--tRNA ligase, putative	itf12g04930.t1	gt4sp_hc_repr
2989410	2986723	mRNA	itf12g04940.t1	conserved hypothetical protein	itf12g04940.t1	gt4sp_hc_repr
2993918	3001288	mRNA	itf12g04950.t1	SET domain-containing protein	itf12g04950.t1	gt4sp_hc_repr
3002587	3001579	mRNA	itf12g04960.t1	S-adenosyl-L-methionine-dependent methyltransferases superfamily protein	itf12g04960.t1	gt4sp_hc_repr
3006424	3005386	mRNA	itf12g04970.t1	S-adenosyl-L-methionine-dependent methyltransferases superfamily protein	itf12g04970.t1	gt4sp_hc_repr
3010081	3011783	mRNA	itf12g04980.t1	S-adenosyl-L-methionine-dependent methyltransferases superfamily protein	itf12g04980.t1	gt4sp_hc_repr
3015193	3015648	mRNA	itf12g04990.t1	hypothetical protein	itf12g04990.t1	gt4sp_hc_repr
3023304	3025237	mRNA	itf12g05000.t1	RING/U-box superfamily protein	itf12g05000.t1	gt4sp_hc_repr
3036256	3035840	mRNA	itf12g05010.t1	hypothetical protein	itf12g05010.t1	gt4sp_hc_repr
3038595	3040777	mRNA	itf12g05020.t1	basic helix-loop-helix (bHLH) DNA-binding superfamily protein	itf12g05020.t1	gt4sp_hc_repr
3049328	3051102	mRNA	itf12g05030.t1	conserved hypothetical protein	itf12g05030.t1	gt4sp_hc_repr
3056711	3055439	mRNA	itf12g05040.t1	mitogen-activated protein kinase kinase kinase	itf12g05040.t1	gt4sp_hc_repr
3074346	3075029	mRNA	itf12g05050.t1	basic helix-loop-helix (bHLH) DNA-binding superfamily protein	itf12g05050.t1	gt4sp_hc_repr
3079039	3083245	mRNA	itf12g05060.t1	alpha/beta-Hydrolases superfamily protein	itf12g05060.t1	gt4sp_hc_repr
3084997	3088739	mRNA	itf12g05070.t2	RNA-binding (RRM/RBD/RNP motifs) family protein	itf12g05070.t2	gt4sp_hc_repr
3092467	3088468	mRNA	itf12g05080.t1	Remorin family protein	itf12g05080.t1	gt4sp_hc_repr
3092106	3092429	mRNA	itf12g05090.t1	hypothetical protein	itf12g05090.t1	gt4sp_hc_repr
3100377	3102119	mRNA	itf12g05100.t1	Pectin lyase-like superfamily protein	itf12g05100.t1	gt4sp_hc_repr
3115195	3116309	mRNA	itf12g05120.t1	Pectin lyase-like superfamily protein	itf12g05120.t1	gt4sp_hc_repr
3116361	3117760	mRNA	itf12g05130.t1	Pectin lyase-like superfamily protein	itf12g05130.t1	gt4sp_hc_repr
3119124	3120937	mRNA	itf12g05140.t1	Pectin lyase-like superfamily protein	itf12g05140.t1	gt4sp_hc_repr
3123767	3122269	mRNA	itf12g05150.t1	conserved hypothetical protein	itf12g05150.t1	gt4sp_hc_repr
3143469	3140002	mRNA	itf12g05160.t1	hypothetical protein	itf12g05160.t1	gt4sp_hc_repr
3146281	3147227	mRNA	itf12g05170.t1	Protein of unknown function (DUF1685)	itf12g05170.t1	gt4sp_hc_repr
3150209	3150997	mRNA	itf12g05180.t1	conserved hypothetical protein	itf12g05180.t1	gt4sp_hc_repr
3153123	3151440	mRNA	itf12g05190.t1	ARM repeat superfamily protein	itf12g05190.t1	gt4sp_hc_repr
3155209	3158147	mRNA	itf12g05200.t1	accelerated cell death 2 (ACD2)	itf12g05200.t1	gt4sp_hc_repr
3163954	3164753	mRNA	itf12g05210.t1	conserved hypothetical protein	itf12g05210.t1	gt4sp_hc_repr
